# Supplementary material for: Copepods enhance nutritional status, growth and development in Atlantic cod (Gadus morhua L.) larvae — can we identify the underlying factors?
Source: PeerJ. 2015 May 19;3:e902. doi: 10.7717/peerj.902 (PMC4451035; doi:10.7717/peerj.902)
Supplement: Supplemental Information 1 [file peerj-03-902-s001.xlsx]

## Sheet: 2012
Day post Hatch	Intensive Flow (l/min)	Rel. Intensive Flow (tank vol./day)	Intensive Temp	Intensive Ox		Zoo Flow (l/min)	Rel. Zoo Flow (tank vol./day)	Zoo T	Zoo Ox
4	1	3.2	7.9			1	3.2	7.9
5	1	3.2	8.33333	98.6667		1	3.2	8.33333	98.8333
6	1	3.2	8.2	96.3333		1	3.2	8.2	96.8333
7	1	3.2	8.9	97.3333		1	3.2	8.9	97.5
8	1	3.2	9.68333	97.8333		1	3.2	9.68333	99.1667
9	1	3.2	10.2333	96.3333		1	3.2	10.25	96.5
10	1	3.2	11.2167	94.5		1	3.2	11.2	94.8333
11	1.5	4.8	11.6333	95		1.5	4.8	11.6333	95.6667
12	1.5	4.8	11.8333	95.8333		1.5	4.8	11.8333	95.3333
13	1.5	4.8	11.8	91.5		1.5	4.8	11.8	92.1667
14	1.5	4.8	11.8167	94		1.5	4.8	11.802	95.8333
15	2	6.4	12	97.5		2	6.4	12	98.3333
16	2	6.4	11.9	98.6667		2	6.4	11.8833	98.8333
17	2	6.4	11.9667	99.5		2	6.4	11.9667	100
18	2	6.4	12	99.5		2	6.4	12	99.6667
19	2	6.4	11.9833	99		2	6.4	11.9833	99.8333
20	2.5	8	11.9	100.5		2.5	8	11.8333	101.167
21	2.5	8	11.9	100.5		2.5	8	11.9	101.333
22	2.5	8	12	97.8333		2.5	8	12.0333	98
23	2.5	8	12	97.6667		2.5	8	12	97.5
24	2.5	8	12	98.3333		2.5	8	12	97.8333
25	3	9.6	12.1	97.8333		3	9.6	12.1	96.6667
26	3	9.6	11.9	95.8333		3	9.6	11.9	95.6667
27	3	9.6	12	95.6667		3	9.6	12	94.1667
28	3	9.6	11.9	94.6667		3	9.6	11.9	92.3333
29	3	9.6	12	94.8333		3	9.6	12	93
30	3	9.6	12	94		3.5	11.2	12	93
31	3	9.6	12.1	94.6667		3.5	11.2	12.1	93
32	3.5	11.2	12.0667	93.3333		3.5	11.2	12.05	92.5
33	3.5	11.2	12.1	95.6667		5	16	12.1	91.1667
34	3.5	11.2	12	98		5	16	12.0667	95.5
35	3.5	11.2	12.0833	97.5		5	16	12.1	94.8333
36	3.5	11.2	12.0667	94.6667		5	16	12.1	91.3333
37	4	12.8	11.9333	95.5		5	16	12	92.3333
38	4	12.8	11.9	95.6667		6	19.2	11.9	91.5
39	4	12.8	11.9833	95.5		6	19.2	12	87
40	4	12.8	12.1	96		6	19.2	12.1	90.5
41	4	12.8	12.1	96.5		6	19.2	12.1	87.1667
42	4	12.8	12.1333	96.3333		6	19.2	12.1833	89
43	4.5	14.4	12.2	95.1667		6	19.2	12.2	87.8333
44	4.5	14.4	12.3	96.1667		6	19.2	12.3	85.8333
45	4.5	14.4	12.3667	96.6667		6	19.2	12.3833	85.3333
46	4.5	14.4	12.2	96.3333		6	19.2	12.2	85.6667
47	4.5	14.4	12.2	96.1667		6	19.2	12.2	85.5
48	4.5	14.4	12.2833	94.3333		6	19.2	12.3	79.6667
49	5	16	12.4167	93.5		6	19.2	12.4	78.3333
50	5	16	12.1	92.5		6	19.2	12.15	77
51	5	16	12.1	92		7	22.4	12.1	76.5
52	5	16	12.0333	92.5		7	22.4	12.05	81.3333
53	5	16	12	92.5		7	22.4	12	81.3333
54	5.5	17.6	12	91.6667		8	25.6	12	78.3333
55	5.5	17.6	12	90.6667		8	25.6	12	78.5
56	5.5	17.6	12.0333	89		8.33333	26.6667	12.1	76.1667
57	5.5	17.6	12	89		8.33333	26.6667	12	76.5
58	6	19.2	12	87		8.33333	26.6667	12	76.1667
59	6	19.2	12.1	86.3333		9.33333	29.8667	12.1	73.1667
60	6	19.2	12.1	86.5		9.16667	29.3333	12.1	75
61	6	19.2	12.2	84.1667		9.33333	29.8667	12.2	82
62	6	19.2	12.1	83.8333		9.83333	31.4667	12.1	82
63	6	19.2	12.1667	86.1667		9.91667	31.7333	12.2	81.8333
64	6	19.2	12.0833	83.3333		9.91667	31.7333	12.1	79.1667
65	6	19.2	12.1	79.1667		9.58333	30.6667	12.1	83.5
66	6	19.2	11.8	79.3333		9.5	30.4	11.8	82.8333
67	6	19.2	11.8167	79.6667		9.5	30.4	11.8167	84.3333
68	7	22.4	11.8	76.6667		8.33333	26.6667	11.8	81.3333
69	7.33333	23.4667	11.66	75		8.33333	26.6667	11.8	78.3333
70	8.33333	26.6667	11.7133	73		8.33333	26.6667	11.7	77.6667
71	8.33333	26.6667	11.7333	77		8.66667	27.7333	11.7333	77
72	8.33333	26.6667	11.7	79.3333		8.66667	27.7333	11.7	78
73	8.33333	26.6667	11.8	80.3333		8.66667	27.7333	11.7667	79.3333
74	8.83333	28.2667	11.8667	79.3333		10	32	11.8	78.6667
75	9.16667	29.3333	12	79		10.6667	34.1333	12	84
76	9.16667	29.3333	11.9	77.3333		10.6667	34.1333	11.8667	83.6667
77	9.16667	29.3333	11.9333	76.3333		10.6667	34.1333	11.9333	82.6667
78	9.5	30.4	11.9	75		10.6667	34.1333	11.9	81.6667
79	9.5	30.4	11.8333	76.3333		10.3333	33.0667	11.8667	79.6667
80	8	25.6	11.8	81		9.83333	31.4667	11.8	76.6667
81	7.5	24	11.8667	87		9.83333	31.4667	11.9	78.6667
82	7.33333	23.4667	11.9	86.3333		9.66667	30.9333	11.9	75.6667
83	7.33333	23.4667	12	82.3333		10	32	12.0333	74.3333
84	7.33333	23.4667	11.8333	81.3333		10.3333	33.0667	11.9667	75
85	7.33333	23.4667	11.8	80.6667		10.3333	33.0667	11.7667	75.3333
86	7.5	24	11.8667	84		10.3333	33.0667	11.8	76
87	7.33333	23.4667	12.0333	83.6667		10.3333	33.0667	12	73
88	7.33333	23.4667	12	84.6667		10.3333	33.0667	12	73.3333
89	11	35.2	8.2	87.6667		10.3333	33.0667	8.53333	80.3333
90	11	35.2	8.63333	87.6667		10.3333	33.0667	8.46667	81

## Sheet: 2013
day post Hatch	Flow (l/hr)	Rel. Flow (tank vol./day)	Temp
4	25	15
5	25	15	7.9
6	25	15	8
7	25	15	8
8	25	15	8
9	25	15	8
10	25	15	8
11	25	15	8
12	25	15	8
13	25	15	8
14	25	15	7.9
15	25	15	7.7
16	25	15	7.1
17	25	15	7.2
18	25	15	7.7
19	25	15	8.3
20	25	15	8.2
21	25	15	8.3
22	25	15	8.1
23	25	15	8.1
24	25	15	8.3
25	25	15	8.2
26	25	15	8.2
27	25	15	8.1
28	25	15	8.2
29	25	15	8.2
30	25	15	8.3
31	25	15	8.2
32	25	15	8.3
33	25	15	8.6
34	25	15	8.3
35	25	15	8.4
36	25	15	8.4
37	25	15	8.7
38	25	15	8.6
39	25	15	8.3
40	25	15	8.5
41	25	15	8.9
42	25	15	9.2
43	25	15	9.1
44	25	15	9.1
45	25	15	8.8
46	25	15	8.6
