# Supplementary material for: Copepods enhance nutritional status, growth and development in Atlantic cod (Gadus morhua L.) larvae — can we identify the underlying factors?
Source: PeerJ. 2015 May 19;3:e902. doi: 10.7717/peerj.902 (PMC4451035; doi:10.7717/peerj.902)
Supplement: Supplemental Information 3 [file peerj-03-902-s003.xlsx]

## Sheet: Data
Date	Age dph	Treatment	Tank	Larvae SL mm	Larve DW, mg
2013-04-22	4	Start	Incubator 1	3.80417	0.0786
2013-04-22	4	Start	Incubator 1	3.95083	0.0797
2013-04-22	4	Start	Incubator 1	4.05146
2013-04-22	4	Start	Incubator 1	4.18031	0.0708
2013-04-22	4	Start	Incubator 1	4.32274	0.1391
2013-04-22	4	Start	Incubator 1	4.39995	0.0688
2013-04-22	4	Start	Incubator 1	4.40333	0.093
2013-04-22	4	Start	Incubator 1	4.56877	0.0873
2013-04-22	4	Start	Incubator 1	4.58067	0.0661
2013-04-22	4	Start	Incubator 1	4.59458	0.0502
2013-04-22	4	Start	Incubator 1	4.59615
2013-04-22	4	Start	Incubator 1	4.81738	0.0786
2013-04-22	4	Start	Incubator 2	4.14766	0.0654
2013-04-22	4	Start	Incubator 2	4.37454
2013-04-22	4	Start	Incubator 2	4.4474	0.0743
2013-04-22	4	Start	Incubator 2	4.47368
2013-04-22	4	Start	Incubator 2	4.50699	0.0928
2013-04-22	4	Start	Incubator 2	4.57368
2013-04-22	4	Start	Incubator 2	4.66018	0.0747
2013-04-22	4	Start	Incubator 2	4.66218	0.0847
2013-04-22	4	Start	Incubator 2	4.68562	0.104
2013-04-22	4	Start	Incubator 2	4.70327	0.0864
2013-04-22	4	Start	Incubator 2	4.86459	0.0937
2013-04-22	4	Start	Incubator 2	4.87026	0.0963
2013-04-22	4	Start	Incubator 3	4.33139
2013-04-22	4	Start	Incubator 3	4.36235	0.0888
2013-04-22	4	Start	Incubator 3	4.42054	0.0881
2013-04-22	4	Start	Incubator 3	4.42142	0.133
2013-04-22	4	Start	Incubator 3	4.45761	0.0955
2013-04-22	4	Start	Incubator 3	4.48579	0.0803
2013-04-22	4	Start	Incubator 3	4.48588
2013-04-22	4	Start	Incubator 3	4.53664
2013-04-22	4	Start	Incubator 3	4.54458	0.1015
2013-04-22	4	Start	Incubator 3	4.61157
2013-04-22	4	Start	Incubator 3	4.62737	0.0932
2013-04-22	4	Start	Incubator 3	4.83622
2013-04-22	4	Start	Incubator 4	4.08293
2013-04-22	4	Start	Incubator 4	4.41007	0.1167
2013-04-22	4	Start	Incubator 4	4.48915
2013-04-22	4	Start	Incubator 4	4.55984	0.0592
2013-04-22	4	Start	Incubator 4	4.56618
2013-04-22	4	Start	Incubator 4	4.58724	0.0883
2013-04-22	4	Start	Incubator 4	4.6366
2013-04-22	4	Start	Incubator 4	4.67141	0.0511
2013-04-22	4	Start	Incubator 4	4.71127
2013-04-22	4	Start	Incubator 4	4.73524	0.0624
2013-04-22	4	Start	Incubator 4	4.81406	0.0751
2013-04-22	4	Start	Incubator 4	4.82893
2013-04-22	4	Start	Incubator 5	4.27286	0.1182
2013-04-22	4	Start	Incubator 5	4.27435	0.0803
2013-04-22	4	Start	Incubator 5	4.3844	0.0972
2013-04-22	4	Start	Incubator 5	4.38518	0.1021
2013-04-22	4	Start	Incubator 5	4.3909	0.0675
2013-04-22	4	Start	Incubator 5	4.43741	0.083
2013-04-22	4	Start	Incubator 5	4.46401	0.0803
2013-04-22	4	Start	Incubator 5	4.48756	0.0691
2013-04-22	4	Start	Incubator 5	4.57501
2013-04-22	4	Start	Incubator 5	4.61038
2013-04-22	4	Start	Incubator 5	4.84769	0.0314
2013-04-22	4	Start	Incubator 5		0.0681
2013-04-22	4	Start	Incubator 6	4.2714	0.1329
2013-04-22	4	Start	Incubator 6	4.33231	0.0593
2013-04-22	4	Start	Incubator 6	4.38014	0.0619
2013-04-22	4	Start	Incubator 6	4.44017	0.0611
2013-04-22	4	Start	Incubator 6	4.44784
2013-04-22	4	Start	Incubator 6	4.48596	0.0653
2013-04-22	4	Start	Incubator 6	4.49167	0.041
2013-04-22	4	Start	Incubator 6	4.49189	0.0781
2013-04-22	4	Start	Incubator 6	4.64217	0.0611
2013-04-22	4	Start	Incubator 6	4.70622	0.093
2013-04-22	4	Start	Incubator 6	4.79008	0.0756
2013-04-22	4	Start	Incubator 6	4.82172	0.1624
2013-04-29	11	Intensive	Tank D25	4.40603	0.2031
2013-04-29	11	Intensive	Tank D25	4.52358
2013-04-29	11	Intensive	Tank D25	4.56753	0.2637
2013-04-29	11	Intensive	Tank D25	4.75391
2013-04-29	11	Intensive	Tank D25	4.85649	0.1364
2013-04-29	11	Intensive	Tank D25	4.89232
2013-04-29	11	Intensive	Tank D25	5.31018	0.1468
2013-04-29	11	Intensive	Tank D25	5.41543	0.194
2013-04-29	11	Zoo small	Tank D26	4.48054
2013-04-29	11	Zoo small	Tank D26	4.61185	0.0742
2013-04-29	11	Zoo small	Tank D26	4.95183	0.0719
2013-04-29	11	Zoo small	Tank D26	5.03402	0.1439
2013-04-29	11	Zoo small	Tank D26	5.10663	0.1144
2013-04-29	11	Zoo small	Tank D26	5.24122	0.1298
2013-04-29	11	Zoo small	Tank D26	5.45821	0.1612
2013-04-29	11	Zoo small	Tank D26	5.67583	0.1003
2013-04-29	11	Zoo large	Tank D27	4.75036	0.155
2013-04-29	11	Zoo large	Tank D27	4.95304	0.1986
2013-04-29	11	Zoo large	Tank D27	4.96244	0.2197
2013-04-29	11	Zoo large	Tank D27	5.12418	0.1147
2013-04-29	11	Zoo large	Tank D27	5.26425
2013-04-29	11	Zoo large	Tank D27	5.29072	0.2527
2013-04-29	11	Zoo large	Tank D27	5.3223	0.1991
2013-04-29	11	Zoo large	Tank D27	5.3626	0.144
2013-04-29	11	Intensive	Tank D28	4.47286	0.067
2013-04-29	11	Intensive	Tank D28	4.85969	0.0937
2013-04-29	11	Intensive	Tank D28	4.99459	0.1448
2013-04-29	11	Intensive	Tank D28	4.99936	0.0587
2013-04-29	11	Intensive	Tank D28	5.03426	0.178
2013-04-29	11	Intensive	Tank D28	5.06611
2013-04-29	11	Intensive	Tank D28	5.20322	0.1043
2013-04-29	11	Intensive	Tank D28	5.42872	0.3099
2013-04-29	11	Zoo large	Tank D29	4.80324	0.1197
2013-04-29	11	Zoo large	Tank D29	4.92854	0.2388
2013-04-29	11	Zoo large	Tank D29	5.02919	0.1574
2013-04-29	11	Zoo large	Tank D29	5.36008	0.218
2013-04-29	11	Zoo large	Tank D29	5.36665	0.1152
2013-04-29	11	Zoo large	Tank D29	5.39605	0.2101
2013-04-29	11	Zoo large	Tank D29	5.47596	0.086
2013-04-29	11	Zoo large	Tank D29	5.55473
2013-04-29	11	Zoo small	Tank D30	4.99655	0.1756
2013-04-29	11	Zoo small	Tank D30	5.00227	0.1406
2013-04-29	11	Zoo small	Tank D30	5.13915	0.1509
2013-04-29	11	Zoo small	Tank D30	5.14701	0.031
2013-04-29	11	Zoo small	Tank D30	5.35986	0.1502
2013-04-29	11	Zoo small	Tank D30	5.40895	0.0989
2013-04-29	11	Zoo small	Tank D30	5.47019	0.2287
2013-04-29	11	Zoo small	Tank D30		0.1048
2013-04-29	11	Intensive	Tank D31	4.51274
2013-04-29	11	Intensive	Tank D31	4.55912	0.2244
2013-04-29	11	Intensive	Tank D31	4.72746	0.1153
2013-04-29	11	Intensive	Tank D31	4.76255	0.2081
2013-04-29	11	Intensive	Tank D31	4.99239	0.1251
2013-04-29	11	Intensive	Tank D31	5.03696	0.1274
2013-04-29	11	Intensive	Tank D31	5.08842
2013-04-29	11	Intensive	Tank D31	5.17682	0.1461
2013-04-29	11	Zoo small	Tank D32	4.17831	0.1282
2013-04-29	11	Zoo small	Tank D32	4.43258	0.1075
2013-04-29	11	Zoo small	Tank D32	4.43423	0.066
2013-04-29	11	Zoo small	Tank D32	4.55824	0.1127
2013-04-29	11	Zoo small	Tank D32	4.62527
2013-04-29	11	Zoo small	Tank D32	4.7125	0.1588
2013-04-29	11	Zoo small	Tank D32	4.89931	0.2111
2013-04-29	11	Zoo small	Tank D32	5.43923	0.2377
2013-04-29	11	Zoo large	Tank D33	4.8163	0.1208
2013-04-29	11	Zoo large	Tank D33	4.85127	0.1346
2013-04-29	11	Zoo large	Tank D33	4.9233	0.2425
2013-04-29	11	Zoo large	Tank D33	5.00017	0.1596
2013-04-29	11	Zoo large	Tank D33	5.16307	0.2459
2013-04-29	11	Zoo large	Tank D33	5.35619	0.1109
2013-04-29	11	Zoo large	Tank D33	5.40242	0.167
2013-04-29	11	Zoo large	Tank D33	5.41643	0.1839
2013-04-29	11	Zoo small	Tank D34	4.29307	0.1738
2013-04-29	11	Zoo small	Tank D34	4.44263	0.041
2013-04-29	11	Zoo small	Tank D34	4.80188	0.0987
2013-04-29	11	Zoo small	Tank D34	4.96179
2013-04-29	11	Zoo small	Tank D34	5.06965	0.1724
2013-04-29	11	Zoo small	Tank D34	5.10262	0.1307
2013-04-29	11	Zoo small	Tank D34	5.12336	0.0789
2013-04-29	11	Zoo small	Tank D34	5.46092	0.1764
2013-04-29	11	Intensive	Tank D35	4.54055	0.058
2013-04-29	11	Intensive	Tank D35	4.96232	0.1345
2013-04-29	11	Intensive	Tank D35	5.1382	0.139
2013-04-29	11	Intensive	Tank D35	5.21219
2013-04-29	11	Intensive	Tank D35	5.26746	0.1256
2013-04-29	11	Intensive	Tank D35	5.42462	0.12
2013-04-29	11	Intensive	Tank D35	5.49416	0.0899
2013-04-29	11	Intensive	Tank D35
2013-04-29	11	Zoo large	Tank D36	4.52348	0.1243
2013-04-29	11	Zoo large	Tank D36	4.59037	0.0825
2013-04-29	11	Zoo large	Tank D36	4.68212	0.1097
2013-04-29	11	Zoo large	Tank D36	4.99421	0.061
2013-04-29	11	Zoo large	Tank D36	5.05929	0.1418
2013-04-29	11	Zoo large	Tank D36	5.1773	0.1436
2013-04-29	11	Zoo large	Tank D36	5.28393	0.1264
2013-04-29	11	Zoo large	Tank D36	5.4441	0.1552
2013-05-08	20	Intensive	Tank D25	3.71846	0.1611
2013-05-08	20	Intensive	Tank D25	3.89305	0.2015
2013-05-08	20	Intensive	Tank D25	4.01967	0.2155
2013-05-08	20	Intensive	Tank D25	5.49376	0.2302
2013-05-08	20	Intensive	Tank D25	5.52061	0.05241
2013-05-08	20	Intensive	Tank D25	5.69663	0.1646
2013-05-08	20	Intensive	Tank D25	5.82954	0.1224
2013-05-08	20	Intensive	Tank D25	6.30435	0.1359
2013-05-08	20	Intensive	Tank D25	6.48977	0.1505
2013-05-08	20	Intensive	Tank D25	7.00942	0.2104
2013-05-08	20	Zoo small	Tank D26	5.42038	0.1183
2013-05-08	20	Zoo small	Tank D26	5.84151	0.2592
2013-05-08	20	Zoo small	Tank D26	5.94882	0.2994
2013-05-08	20	Zoo small	Tank D26	6.60203	0.2607
2013-05-08	20	Zoo small	Tank D26	6.62525	0.2503
2013-05-08	20	Zoo small	Tank D26	6.63821	0.2104
2013-05-08	20	Zoo small	Tank D26	6.73193	0.2337
2013-05-08	20	Zoo small	Tank D26	6.75456	0.205
2013-05-08	20	Zoo small	Tank D26	6.79456	0.1503
2013-05-08	20	Zoo small	Tank D26		0.2099
2013-05-08	20	Zoo large	Tank D27	5.35047	0.1023
2013-05-08	20	Zoo large	Tank D27	5.4045	0.1205
2013-05-08	20	Zoo large	Tank D27	5.4438	0.1793
2013-05-08	20	Zoo large	Tank D27	5.45466	0.1888
2013-05-08	20	Zoo large	Tank D27	5.53197
2013-05-08	20	Zoo large	Tank D27	5.64595	0.1751
2013-05-08	20	Zoo large	Tank D27	5.66036
2013-05-08	20	Zoo large	Tank D27	5.89744	0.1913
2013-05-08	20	Zoo large	Tank D27	6.37966	0.2615
2013-05-08	20	Zoo large	Tank D27	6.46084
2013-05-08	20	Intensive	Tank D28	4.90594
2013-05-08	20	Intensive	Tank D28	5.84363
2013-05-08	20	Intensive	Tank D28	6.06354	0.1613
2013-05-08	20	Intensive	Tank D28	6.17074	0.1932
2013-05-08	20	Intensive	Tank D28	6.20057	0.2189
2013-05-08	20	Intensive	Tank D28	6.20219	0.209
2013-05-08	20	Intensive	Tank D28	6.28082	0.2199
2013-05-08	20	Intensive	Tank D28	6.45177	0.2105
2013-05-08	20	Intensive	Tank D28	6.5467	0.1974
2013-05-08	20	Intensive	Tank D28	7.12615	0.2078
2013-05-08	20	Zoo large	Tank D29	4.16059	0.1392
2013-05-08	20	Zoo large	Tank D29	5.00118
2013-05-08	20	Zoo large	Tank D29	5.62518	0.1784
2013-05-08	20	Zoo large	Tank D29	5.96741	0.1348
2013-05-08	20	Zoo large	Tank D29	6.00581	0.1566
2013-05-08	20	Zoo large	Tank D29	6.13985	0.2772
2013-05-08	20	Zoo large	Tank D29	6.20342	0.2391
2013-05-08	20	Zoo large	Tank D29	6.23647
2013-05-08	20	Zoo large	Tank D29	6.26997
2013-05-08	20	Zoo large	Tank D29	7.02507	0.2143
2013-05-08	20	Zoo small	Tank D30	4.70304	0.0714
2013-05-08	20	Zoo small	Tank D30	4.9585	0.093
2013-05-08	20	Zoo small	Tank D30	5.78209	0.1264
2013-05-08	20	Zoo small	Tank D30	6.29022
2013-05-08	20	Zoo small	Tank D30	6.46794	0.1934
2013-05-08	20	Zoo small	Tank D30	6.5093	0.2411
2013-05-08	20	Zoo small	Tank D30	6.55226
2013-05-08	20	Zoo small	Tank D30	6.56454	0.2302
2013-05-08	20	Zoo small	Tank D30	6.62696	0.2284
2013-05-08	20	Zoo small	Tank D30	6.68125	0.2478
2013-05-08	20	Intensive	Tank D31	4.95238	0.1431
2013-05-08	20	Intensive	Tank D31	4.96627	0.1198
2013-05-08	20	Intensive	Tank D31	4.97209	0.1789
2013-05-08	20	Intensive	Tank D31	4.99807
2013-05-08	20	Intensive	Tank D31	5.51812	0.1537
2013-05-08	20	Intensive	Tank D31	5.52222	0.131
2013-05-08	20	Intensive	Tank D31	5.53823	0.1244
2013-05-08	20	Intensive	Tank D31	5.62903	0.1512
2013-05-08	20	Intensive	Tank D31	6.0042	0.1631
2013-05-08	20	Intensive	Tank D31	7.05768	0.2716
2013-05-08	20	Zoo small	Tank D32	4.14844	0.1028
2013-05-08	20	Zoo small	Tank D32	5.83135	0.18
2013-05-08	20	Zoo small	Tank D32	5.86116	0.203
2013-05-08	20	Zoo small	Tank D32	5.86208	0.2173
2013-05-08	20	Zoo small	Tank D32	5.9982	0.2281
2013-05-08	20	Zoo small	Tank D32	6.08067	0.1677
2013-05-08	20	Zoo small	Tank D32	6.19698	0.1389
2013-05-08	20	Zoo small	Tank D32	6.29465	0.2259
2013-05-08	20	Zoo small	Tank D32	6.4161
2013-05-08	20	Zoo small	Tank D32	6.47657	0.2791
2013-05-08	20	Zoo large	Tank D33	5.10132	0.0507
2013-05-08	20	Zoo large	Tank D33	5.65617	0.2056
2013-05-08	20	Zoo large	Tank D33	5.77117	0.1406
2013-05-08	20	Zoo large	Tank D33	6.1333	0.1564
2013-05-08	20	Zoo large	Tank D33	6.13564
2013-05-08	20	Zoo large	Tank D33	6.14171	0.1697
2013-05-08	20	Zoo large	Tank D33	6.28785	0.2473
2013-05-08	20	Zoo large	Tank D33	6.42297	0.185
2013-05-08	20	Zoo large	Tank D33	6.43543	0.168
2013-05-08	20	Zoo large	Tank D33	6.6525	0.2135
2013-05-08	20	Zoo small	Tank D34	4.92656	0.0868
2013-05-08	20	Zoo small	Tank D34	5.53253	0.134
2013-05-08	20	Zoo small	Tank D34	5.86678	0.3029
2013-05-08	20	Zoo small	Tank D34	5.98674	0.1283
2013-05-08	20	Zoo small	Tank D34	6.20225	0.2096
2013-05-08	20	Zoo small	Tank D34	6.2719	0.1764
2013-05-08	20	Zoo small	Tank D34	6.30483	0.2033
2013-05-08	20	Zoo small	Tank D34	6.3059	0.2064
2013-05-08	20	Zoo small	Tank D34	6.47269	0.2191
2013-05-08	20	Zoo small	Tank D34	6.6541	0.2197
2013-05-08	20	Intensive	Tank D35	5.02532	0.1583
2013-05-08	20	Intensive	Tank D35	5.45205	0.118
2013-05-08	20	Intensive	Tank D35	5.86903	0.1924
2013-05-08	20	Intensive	Tank D35	5.87123	0.1825
2013-05-08	20	Intensive	Tank D35	5.91951	0.1919
2013-05-08	20	Intensive	Tank D35	5.9212	0.1825
2013-05-08	20	Intensive	Tank D35	5.95639	0.1774
2013-05-08	20	Intensive	Tank D35	5.95871	0.1792
2013-05-08	20	Intensive	Tank D35	6.0507
2013-05-08	20	Intensive	Tank D35	6.43513	0.1852
2013-05-08	20	Zoo large	Tank D36	5.02685	0.1437
2013-05-08	20	Zoo large	Tank D36	5.43595
2013-05-08	20	Zoo large	Tank D36	5.46999	0.1683
2013-05-08	20	Zoo large	Tank D36	5.54517
2013-05-08	20	Zoo large	Tank D36	5.70447	0.1275
2013-05-08	20	Zoo large	Tank D36	5.70763	0.1454
2013-05-08	20	Zoo large	Tank D36	5.75449	0.2127
2013-05-08	20	Zoo large	Tank D36	5.8265	0.138
2013-05-08	20	Zoo large	Tank D36	6.1758	0.1694
2013-05-08	20	Zoo large	Tank D36	6.57188	0.206
2013-05-14	26	Intensive	Tank D25	6.12448	0.2382
2013-05-14	26	Intensive	Tank D25	6.6851	0.2843
2013-05-14	26	Intensive	Tank D25	6.86397	0.3265
2013-05-14	26	Intensive	Tank D25	6.90563	0.3859
2013-05-14	26	Intensive	Tank D25	7.09697	0.434
2013-05-14	26	Intensive	Tank D25	7.23157	0.42
2013-05-14	26	Intensive	Tank D25	7.38183	0.4243
2013-05-14	26	Intensive	Tank D25	7.6887	0.3718
2013-05-14	26	Intensive	Tank D25	7.88975	0.4894
2013-05-14	26	Intensive	Tank D25		0.35
2013-05-14	26	Zoo small	Tank D26	6.22534	0.4228
2013-05-14	26	Zoo small	Tank D26	6.50099	0.5103
2013-05-14	26	Zoo small	Tank D26	6.63098	0.354
2013-05-14	26	Zoo small	Tank D26	6.82619	0.4132
2013-05-14	26	Zoo small	Tank D26	6.95434	0.5483
2013-05-14	26	Zoo small	Tank D26	7.44446	0.4785
2013-05-14	26	Zoo small	Tank D26	7.57786	0.5234
2013-05-14	26	Zoo small	Tank D26	8.00019	0.7454
2013-05-14	26	Zoo small	Tank D26	8.25207	0.5294
2013-05-14	26	Zoo small	Tank D26	8.35247	0.7047
2013-05-14	26	Zoo large	Tank D27	5.87002	0.3248
2013-05-14	26	Zoo large	Tank D27	6.28512	0.4103
2013-05-14	26	Zoo large	Tank D27	6.34058	0.4682
2013-05-14	26	Zoo large	Tank D27	6.65517	0.7472
2013-05-14	26	Zoo large	Tank D27	6.7183	0.5362
2013-05-14	26	Zoo large	Tank D27	6.88597	0.6359
2013-05-14	26	Zoo large	Tank D27	7.28944	0.643
2013-05-14	26	Zoo large	Tank D27	7.36136	0.3247
2013-05-14	26	Zoo large	Tank D27	8.16415	0.7184
2013-05-14	26	Zoo large	Tank D27	8.46361	0.8389
2013-05-14	26	Intensive	Tank D28	5.7469	0.3043
2013-05-14	26	Intensive	Tank D28	6.17615	0.2081
2013-05-14	26	Intensive	Tank D28	6.70474	0.2975
2013-05-14	26	Intensive	Tank D28	6.74437	0.3953
2013-05-14	26	Intensive	Tank D28	6.77237	0.2828
2013-05-14	26	Intensive	Tank D28	6.77422	0.2105
2013-05-14	26	Intensive	Tank D28	7.01092	0.4828
2013-05-14	26	Intensive	Tank D28	7.05864	0.2449
2013-05-14	26	Intensive	Tank D28	7.155	0.4828
2013-05-14	26	Intensive	Tank D28	7.18108	0.2827
2013-05-14	26	Zoo large	Tank D29	5.73302	0.1555
2013-05-14	26	Zoo large	Tank D29	5.88775	0.1899
2013-05-14	26	Zoo large	Tank D29	5.92742	0.18
2013-05-14	26	Zoo large	Tank D29	6.51333	0.6771
2013-05-14	26	Zoo large	Tank D29	6.67036	0.295
2013-05-14	26	Zoo large	Tank D29	7.1503	0.3407
2013-05-14	26	Zoo large	Tank D29	7.50795	0.4898
2013-05-14	26	Zoo large	Tank D29	7.93864	0.471
2013-05-14	26	Zoo large	Tank D29	7.94888	0.4393
2013-05-14	26	Zoo large	Tank D29	8.26033	0.5425
2013-05-14	26	Zoo small	Tank D30	5.96653	0.5141
2013-05-14	26	Zoo small	Tank D30	6.49057	0.3434
2013-05-14	26	Zoo small	Tank D30	6.89953	0.2954
2013-05-14	26	Zoo small	Tank D30	6.91444	0.3416
2013-05-14	26	Zoo small	Tank D30	7.06528	0.3936
2013-05-14	26	Zoo small	Tank D30	7.11245	0.4633
2013-05-14	26	Zoo small	Tank D30	7.12037	0.4032
2013-05-14	26	Zoo small	Tank D30	7.86863	0.7465
2013-05-14	26	Zoo small	Tank D30	7.8774	0.4543
2013-05-14	26	Zoo small	Tank D30	8.33993	0.5789
2013-05-14	26	Intensive	Tank D31	6.38722	0.3941
2013-05-14	26	Intensive	Tank D31	6.73797	0.2794
2013-05-14	26	Intensive	Tank D31	6.82893	0.294
2013-05-14	26	Intensive	Tank D31	6.9637	0.379
2013-05-14	26	Intensive	Tank D31	7.06331	0.2778
2013-05-14	26	Intensive	Tank D31	7.07267	0.338
2013-05-14	26	Intensive	Tank D31	7.12109	0.2832
2013-05-14	26	Intensive	Tank D31	7.39354	0.4391
2013-05-14	26	Intensive	Tank D31	7.42885	0.3439
2013-05-14	26	Intensive	Tank D31	7.44307	0.4184
2013-05-14	26	Zoo small	Tank D32	6.83958	0.4412
2013-05-14	26	Zoo small	Tank D32	7.01872	0.4424
2013-05-14	26	Zoo small	Tank D32	7.13105	0.5198
2013-05-14	26	Zoo small	Tank D32	7.14749	0.4562
2013-05-14	26	Zoo small	Tank D32	7.32845	0.539
2013-05-14	26	Zoo small	Tank D32	7.44884	0.8813
2013-05-14	26	Zoo small	Tank D32	7.47031	0.4057
2013-05-14	26	Zoo small	Tank D32	7.54489	0.5135
2013-05-14	26	Zoo small	Tank D32	7.62007	0.7018
2013-05-14	26	Zoo small	Tank D32	8.59706	0.8018
2013-05-14	26	Zoo large	Tank D33	6.19991	0.2038
2013-05-14	26	Zoo large	Tank D33	6.2153	0.1394
2013-05-14	26	Zoo large	Tank D33	6.33549	0.2481
2013-05-14	26	Zoo large	Tank D33	6.94217	0.3986
2013-05-14	26	Zoo large	Tank D33	7.35529	0.3712
2013-05-14	26	Zoo large	Tank D33	7.39563	0.4459
2013-05-14	26	Zoo large	Tank D33	7.44263	0.5265
2013-05-14	26	Zoo large	Tank D33	7.46541	0.4244
2013-05-14	26	Zoo large	Tank D33	7.49542	0.415
2013-05-14	26	Zoo large	Tank D33	8.00784	0.4165
2013-05-14	26	Zoo small	Tank D34	5.55657	0.1783
2013-05-14	26	Zoo small	Tank D34	6.0119	0.1959
2013-05-14	26	Zoo small	Tank D34	6.16227	0.451
2013-05-14	26	Zoo small	Tank D34	6.98379	0.3456
2013-05-14	26	Zoo small	Tank D34	7.14915	0.3564
2013-05-14	26	Zoo small	Tank D34	7.31166	0.494
2013-05-14	26	Zoo small	Tank D34	7.5982	0.4015
2013-05-14	26	Zoo small	Tank D34	7.71868	0.498
2013-05-14	26	Zoo small	Tank D34	7.77746	0.3588
2013-05-14	26	Zoo small	Tank D34	8.04709	0.4598
2013-05-14	26	Intensive	Tank D35	5.79008	0.1551
2013-05-14	26	Intensive	Tank D35	6.3103	0.269
2013-05-14	26	Intensive	Tank D35	6.41197	0.1942
2013-05-14	26	Intensive	Tank D35	6.576	0.194
2013-05-14	26	Intensive	Tank D35	6.616	0.2371
2013-05-14	26	Intensive	Tank D35	6.67335	0.1887
2013-05-14	26	Intensive	Tank D35	6.7511	0.2644
2013-05-14	26	Intensive	Tank D35	6.80495	0.2353
2013-05-14	26	Intensive	Tank D35	7.04478	0.2821
2013-05-14	26	Intensive	Tank D35	7.21519	0.2992
2013-05-14	26	Zoo large	Tank D36	5.96522	0.1836
2013-05-14	26	Zoo large	Tank D36	6.7487	0.2677
2013-05-14	26	Zoo large	Tank D36	7.75652	0.4737
2013-05-14	26	Zoo large	Tank D36	7.85217	0.5651
2013-05-14	26	Zoo large	Tank D36	7.88741	0.5536
2013-05-14	26	Zoo large	Tank D36	7.90435	0.4808
2013-05-14	26	Zoo large	Tank D36	8.16181	0.5796
2013-05-14	26	Zoo large	Tank D36	8.17342	0.5848
2013-05-14	26	Zoo large	Tank D36	8.32322	0.6398
2013-05-14	26	Zoo large	Tank D36	8.61823	0.6242
2013-05-22	34	Intensive	Tank D25	7.11841	0.4388
2013-05-22	34	Intensive	Tank D25	7.41851	0.4501
2013-05-22	34	Intensive	Tank D25	7.77956	0.5266
2013-05-22	34	Intensive	Tank D25	7.92003	0.5856
2013-05-22	34	Intensive	Tank D25	8.07275	0.6264
2013-05-22	34	Intensive	Tank D25	8.34074	0.617
2013-05-22	34	Intensive	Tank D25	8.58768	0.6756
2013-05-22	34	Intensive	Tank D25	8.611	0.5697
2013-05-22	34	Intensive	Tank D25	8.67321	0.6547
2013-05-22	34	Intensive	Tank D25	8.89646	0.701
2013-05-22	34	Zoo small	Tank D26	7.57906	0.5114
2013-05-22	34	Zoo small	Tank D26	7.63354	0.6048
2013-05-22	34	Zoo small	Tank D26	8.59896	0.9971
2013-05-22	34	Zoo small	Tank D26	8.67193
2013-05-22	34	Zoo small	Tank D26	8.75701	1.0877
2013-05-22	34	Zoo small	Tank D26	9.16878	0.8951
2013-05-22	34	Zoo small	Tank D26	9.18601	1.0128
2013-05-22	34	Zoo small	Tank D26	9.5433	1.1072
2013-05-22	34	Zoo small	Tank D26	9.96185	1.1405
2013-05-22	34	Zoo small	Tank D26	10.3084	1.4827
2013-05-22	34	Zoo large	Tank D27	7.8149	0.8144
2013-05-22	34	Zoo large	Tank D27	8.62219	0.7338
2013-05-22	34	Zoo large	Tank D27	8.72077	0.6533
2013-05-22	34	Zoo large	Tank D27	8.96839	0.807
2013-05-22	34	Zoo large	Tank D27	9.28272	1.1143
2013-05-22	34	Zoo large	Tank D27	9.38478	0.8977
2013-05-22	34	Zoo large	Tank D27	9.39613	0.9816
2013-05-22	34	Zoo large	Tank D27	9.55029	1.0468
2013-05-22	34	Zoo large	Tank D27	10.3536	1.1746
2013-05-22	34	Zoo large	Tank D27	10.5683	1.1783
2013-05-22	34	Intensive	Tank D28	6.75309	0.4016
2013-05-22	34	Intensive	Tank D28	6.96319	0.3119
2013-05-22	34	Intensive	Tank D28	7.35677	0.5404
2013-05-22	34	Intensive	Tank D28	7.40693	0.5385
2013-05-22	34	Intensive	Tank D28	7.45349	0.468
2013-05-22	34	Intensive	Tank D28	7.50425	0.6201
2013-05-22	34	Intensive	Tank D28	7.65749	0.559
2013-05-22	34	Intensive	Tank D28	7.85177	0.547
2013-05-22	34	Intensive	Tank D28	7.9017	0.5305
2013-05-22	34	Intensive	Tank D28	7.9237	0.5474
2013-05-22	34	Zoo large	Tank D29	7.31373	0.4899
2013-05-22	34	Zoo large	Tank D29	8.83053	1.4239
2013-05-22	34	Zoo large	Tank D29	8.93467	0.9109
2013-05-22	34	Zoo large	Tank D29	9.13186	0.9676
2013-05-22	34	Zoo large	Tank D29	9.22972	0.9238
2013-05-22	34	Zoo large	Tank D29	9.58822	1.4728
2013-05-22	34	Zoo large	Tank D29	10.2467	1.3742
2013-05-22	34	Zoo large	Tank D29	10.4455	1.3119
2013-05-22	34	Zoo large	Tank D29	10.6244	1.4095
2013-05-22	34	Zoo large	Tank D29	10.8116	1.0911
2013-05-22	34	Zoo small	Tank D30	7.15038	0.3779
2013-05-22	34	Zoo small	Tank D30	7.84854	0.6674
2013-05-22	34	Zoo small	Tank D30	8.02491	0.4525
2013-05-22	34	Zoo small	Tank D30	8.2998	0.6049
2013-05-22	34	Zoo small	Tank D30	9.33001	0.9987
2013-05-22	34	Zoo small	Tank D30	9.55663	1.0764
2013-05-22	34	Zoo small	Tank D30	9.58043	1.0447
2013-05-22	34	Zoo small	Tank D30	9.86857	1.0786
2013-05-22	34	Zoo small	Tank D30	10.7199	1.3416
2013-05-22	34	Zoo small	Tank D30	10.8884	1.4152
2013-05-22	34	Intensive	Tank D31	7.75729	0.5426
2013-05-22	34	Intensive	Tank D31	8.13763	0.6272
2013-05-22	34	Intensive	Tank D31	8.24868	0.6127
2013-05-22	34	Intensive	Tank D31	8.34095	0.8042
2013-05-22	34	Intensive	Tank D31	8.3545	0.7345
2013-05-22	34	Intensive	Tank D31	8.44224	0.7429
2013-05-22	34	Intensive	Tank D31	8.65286	0.78
2013-05-22	34	Intensive	Tank D31	8.66813	1.0741
2013-05-22	34	Intensive	Tank D31	8.96424	0.8058
2013-05-22	34	Intensive	Tank D31	9.05149	0.7782
2013-05-22	34	Zoo small	Tank D32	8.05533	0.6345
2013-05-22	34	Zoo small	Tank D32	8.4376	0.8187
2013-05-22	34	Zoo small	Tank D32	8.4933	0.8236
2013-05-22	34	Zoo small	Tank D32	8.68919	0.9962
2013-05-22	34	Zoo small	Tank D32	9.01481	0.7464
2013-05-22	34	Zoo small	Tank D32	9.12913	0.9479
2013-05-22	34	Zoo small	Tank D32	9.38453	0.9145
2013-05-22	34	Zoo small	Tank D32	9.70017	1.1543
2013-05-22	34	Zoo small	Tank D32	9.8403	1.0067
2013-05-22	34	Zoo small	Tank D32	9.96519	1.2047
2013-05-22	34	Zoo large	Tank D33	7.72303	0.6775
2013-05-22	34	Zoo large	Tank D33	7.75178	0.504
2013-05-22	34	Zoo large	Tank D33	8.02795	0.6487
2013-05-22	34	Zoo large	Tank D33	9.6658	1.0936
2013-05-22	34	Zoo large	Tank D33	9.76608	1.1814
2013-05-22	34	Zoo large	Tank D33	9.91305	1.2173
2013-05-22	34	Zoo large	Tank D33	10.0127	1.3095
2013-05-22	34	Zoo large	Tank D33	10.0933	1.0828
2013-05-22	34	Zoo large	Tank D33	10.6743	1.1916
2013-05-22	34	Zoo large	Tank D33	11.1044	1.4805
2013-05-22	34	Zoo small	Tank D34	6.84669	0.3157
2013-05-22	34	Zoo small	Tank D34	7.23873	0.4765
2013-05-22	34	Zoo small	Tank D34	8.14031	0.6611
2013-05-22	34	Zoo small	Tank D34	9.19897	1.4201
2013-05-22	34	Zoo small	Tank D34	9.35674	0.9197
2013-05-22	34	Zoo small	Tank D34	9.67969	1.2847
2013-05-22	34	Zoo small	Tank D34	9.78081	1.0428
2013-05-22	34	Zoo small	Tank D34	10.0974	1.1557
2013-05-22	34	Zoo small	Tank D34	10.1153	1.1355
2013-05-22	34	Zoo small	Tank D34	10.7051	1.6185
2013-05-22	34	Intensive	Tank D35	7.22551	0.4637
2013-05-22	34	Intensive	Tank D35	7.24996	0.382
2013-05-22	34	Intensive	Tank D35	7.32578	0.2964
2013-05-22	34	Intensive	Tank D35	7.4493	0.3557
2013-05-22	34	Intensive	Tank D35	7.55439	0.326
2013-05-22	34	Intensive	Tank D35	7.67811	0.412
2013-05-22	34	Intensive	Tank D35	7.75617	0.6837
2013-05-22	34	Intensive	Tank D35	8.73605	0.6472
2013-05-22	34	Intensive	Tank D35	8.76731	0.7028
2013-05-22	34	Intensive	Tank D35	8.85719	0.6925
2013-05-22	34	Zoo large	Tank D36	6.94026	0.5282
2013-05-22	34	Zoo large	Tank D36	7.7954	0.5967
2013-05-22	34	Zoo large	Tank D36	9.30109	1.0009
2013-05-22	34	Zoo large	Tank D36	9.69943	0.973
2013-05-22	34	Zoo large	Tank D36	9.88643	1.2195
2013-05-22	34	Zoo large	Tank D36	10.2049	1.6647
2013-05-22	34	Zoo large	Tank D36	10.4371	1.3476
2013-05-22	34	Zoo large	Tank D36	10.6682	1.3075
2013-05-22	34	Zoo large	Tank D36	11.1359	1.4948
2013-05-22	34	Zoo large	Tank D36	11.5257	1.6828
2013-05-28	40	Intensive	Tank D25	7.72822	0.5784
2013-05-28	40	Intensive	Tank D25	8.13746	0.6231
2013-05-28	40	Intensive	Tank D25	8.23078	0.8277
2013-05-28	40	Intensive	Tank D25	8.25988	0.7658
2013-05-28	40	Intensive	Tank D25	8.28353	0.5801
2013-05-28	40	Intensive	Tank D25	8.47038	0.5834
2013-05-28	40	Intensive	Tank D25	8.50147	0.7569
2013-05-28	40	Intensive	Tank D25	8.70882	0.7521
2013-05-28	40	Intensive	Tank D25	8.7353	0.8145
2013-05-28	40	Intensive	Tank D25	8.81097	0.8001
2013-05-28	40	Zoo small	Tank D26	9.79614	1.1078
2013-05-28	40	Zoo small	Tank D26	10.2515	1.2503
2013-05-28	40	Zoo small	Tank D26	11.1713	1.6475
2013-05-28	40	Zoo small	Tank D26	11.2355	2.0214
2013-05-28	40	Zoo small	Tank D26	11.2358	1.9093
2013-05-28	40	Zoo small	Tank D26	11.3296	1.8223
2013-05-28	40	Zoo small	Tank D26	11.3841	2.2366
2013-05-28	40	Zoo small	Tank D26	11.473	1.7879
2013-05-28	40	Zoo small	Tank D26	11.7727	2.1123
2013-05-28	40	Zoo small	Tank D26	12.0003	2.1015
2013-05-28	40	Zoo large	Tank D27	11.0004	1.8182
2013-05-28	40	Zoo large	Tank D27	11.6192	1.9686
2013-05-28	40	Zoo large	Tank D27	11.6452	1.0417
2013-05-28	40	Zoo large	Tank D27	12.1562	2.2046
2013-05-28	40	Zoo large	Tank D27	12.5223	2.6206
2013-05-28	40	Zoo large	Tank D27	12.5275	2.312
2013-05-28	40	Zoo large	Tank D27	12.8091	2.6557
2013-05-28	40	Zoo large	Tank D27	12.9268	2.8038
2013-05-28	40	Zoo large	Tank D27	12.9759	2.8122
2013-05-28	40	Zoo large	Tank D27	13.0928	2.842
2013-05-28	40	Intensive	Tank D28	5.88241	0.3262
2013-05-28	40	Intensive	Tank D28	6.84115	0.4929
2013-05-28	40	Intensive	Tank D28	7.49214	0.2572
2013-05-28	40	Intensive	Tank D28	7.54661	0.5735
2013-05-28	40	Intensive	Tank D28	7.86397	0.4878
2013-05-28	40	Intensive	Tank D28	8.11323	0.5522
2013-05-28	40	Intensive	Tank D28	8.20176	0.7458
2013-05-28	40	Intensive	Tank D28	8.32396	0.5453
2013-05-28	40	Intensive	Tank D28	8.44469	1.4419
2013-05-28	40	Intensive	Tank D28	9.07409	0.9059
2013-05-28	40	Zoo large	Tank D29	11.0746	1.7376
2013-05-28	40	Zoo large	Tank D29	11.1502	1.7139
2013-05-28	40	Zoo large	Tank D29	11.6415	2.0713
2013-05-28	40	Zoo large	Tank D29	12.0192	2.2021
2013-05-28	40	Zoo large	Tank D29	12.3254	2.4125
2013-05-28	40	Zoo large	Tank D29	12.4732	2.5759
2013-05-28	40	Zoo large	Tank D29	12.7995	2.9429
2013-05-28	40	Zoo large	Tank D29	12.8833	2.7561
2013-05-28	40	Zoo large	Tank D29	13.136	2.9255
2013-05-28	40	Zoo large	Tank D29	13.4932	2.7487
2013-05-28	40	Zoo small	Tank D30	10.2609	1.5557
2013-05-28	40	Zoo small	Tank D30	10.8825	1.713
2013-05-28	40	Zoo small	Tank D30	11.129	1.9196
2013-05-28	40	Zoo small	Tank D30	11.2657	1.7757
2013-05-28	40	Zoo small	Tank D30	11.3718	1.7535
2013-05-28	40	Zoo small	Tank D30	11.9026	2.1754
2013-05-28	40	Zoo small	Tank D30	12.262	2.5375
2013-05-28	40	Zoo small	Tank D30	12.3495	2.4744
2013-05-28	40	Zoo small	Tank D30	12.5547	2.7865
2013-05-28	40	Zoo small	Tank D30	13.0604	2.9159
2013-05-28	40	Intensive	Tank D31	8.42968	0.5512
2013-05-28	40	Intensive	Tank D31	8.69501	0.5973
2013-05-28	40	Intensive	Tank D31	8.74988	0.6816
2013-05-28	40	Intensive	Tank D31	8.80801	0.6917
2013-05-28	40	Intensive	Tank D31	8.85176	0.668
2013-05-28	40	Intensive	Tank D31	8.98909	0.6408
2013-05-28	40	Intensive	Tank D31	9.0645	0.8176
2013-05-28	40	Intensive	Tank D31	9.25174	0.7631
2013-05-28	40	Intensive	Tank D31	9.42092	1.0849
2013-05-28	40	Intensive	Tank D31	9.62576	0.9754
2013-05-28	40	Zoo small	Tank D32	9.55778	1.0416
2013-05-28	40	Zoo small	Tank D32	9.61941	1.067
2013-05-28	40	Zoo small	Tank D32	10.4552	1.4325
2013-05-28	40	Zoo small	Tank D32	10.4882	1.9278
2013-05-28	40	Zoo small	Tank D32	10.9125	1.4653
2013-05-28	40	Zoo small	Tank D32	11.2355	1.8213
2013-05-28	40	Zoo small	Tank D32	11.3577	1.6385
2013-05-28	40	Zoo small	Tank D32	11.4279	1.9221
2013-05-28	40	Zoo small	Tank D32	11.8139	2.107
2013-05-28	40	Zoo small	Tank D32	12.3623	2.3639
2013-05-28	40	Zoo large	Tank D33	11.4948	2.0358
2013-05-28	40	Zoo large	Tank D33	11.9457	2.316
2013-05-28	40	Zoo large	Tank D33	11.9964	2.2479
2013-05-28	40	Zoo large	Tank D33	11.9973	2.3337
2013-05-28	40	Zoo large	Tank D33	12.2028	2.1371
2013-05-28	40	Zoo large	Tank D33	12.5281	3.0512
2013-05-28	40	Zoo large	Tank D33	12.7782	2.895
2013-05-28	40	Zoo large	Tank D33	13.2078	2.6297
2013-05-28	40	Zoo large	Tank D33	13.3878	3.2908
2013-05-28	40	Zoo large	Tank D33	13.46	3.5071
2013-05-28	40	Zoo small	Tank D34	8.34439	0.9724
2013-05-28	40	Zoo small	Tank D34	8.95116	1.0461
2013-05-28	40	Zoo small	Tank D34	9.97766	1.1049
2013-05-28	40	Zoo small	Tank D34	9.98872	1.4499
2013-05-28	40	Zoo small	Tank D34	10.1153	1.2498
2013-05-28	40	Zoo small	Tank D34	10.4012	1.356
2013-05-28	40	Zoo small	Tank D34	11.1776	1.6259
2013-05-28	40	Zoo small	Tank D34	11.1931	1.8083
2013-05-28	40	Zoo small	Tank D34	11.2196	2.017
2013-05-28	40	Zoo small	Tank D34	11.4565	1.6485
2013-05-28	40	Intensive	Tank D35	8.22153	1.1112
2013-05-28	40	Intensive	Tank D35	8.62438	0.8517
2013-05-28	40	Intensive	Tank D35	8.9492	1.1058
2013-05-28	40	Intensive	Tank D35	8.97849	0.8279
2013-05-28	40	Intensive	Tank D35	9.06419	1.1512
2013-05-28	40	Intensive	Tank D35	9.44846	0.8324
2013-05-28	40	Intensive	Tank D35	9.45357	0.9125
2013-05-28	40	Intensive	Tank D35	9.53588	0.983
2013-05-28	40	Intensive	Tank D35	9.64772	1.3266
2013-05-28	40	Intensive	Tank D35	9.67788	1.3406
2013-05-28	40	Zoo large	Tank D36	10.1216	1.031
2013-05-28	40	Zoo large	Tank D36	10.6993	1.4241
2013-05-28	40	Zoo large	Tank D36	11.3138	1.6663
2013-05-28	40	Zoo large	Tank D36	11.6068	1.9395
2013-05-28	40	Zoo large	Tank D36	11.7784	1.9063
2013-05-28	40	Zoo large	Tank D36	11.9854	2.3122
2013-05-28	40	Zoo large	Tank D36	12.2642	2.1064
2013-05-28	40	Zoo large	Tank D36	12.3244	2.4858
2013-05-28	40	Zoo large	Tank D36	12.3486	2.4755
2013-05-28	40	Zoo large	Tank D36	12.541	2.9075
2013-06-04	47	Intensive	Tank D25	8.4615	0.7378
2013-06-04	47	Intensive	Tank D25	8.58328	0.7923
2013-06-04	47	Intensive	Tank D25	8.61136	0.9748
2013-06-04	47	Intensive	Tank D25	8.72234	0.8073
2013-06-04	47	Intensive	Tank D25	9.30815	0.9641
2013-06-04	47	Intensive	Tank D25	9.32634	0.9219
2013-06-04	47	Intensive	Tank D25	9.55782	0.9927
2013-06-04	47	Intensive	Tank D25	9.88901	1.2195
2013-06-04	47	Intensive	Tank D25	10.062	1.2627
2013-06-04	47	Intensive	Tank D25	11.0448	2.171
2013-06-04	47	Zoo small	Tank D26	12.044	5.879
2013-06-04	47	Zoo small	Tank D26	12.2241	2.3203
2013-06-04	47	Zoo small	Tank D26	13.2374	4.1354
2013-06-04	47	Zoo small	Tank D26	13.238	3.3944
2013-06-04	47	Zoo small	Tank D26	13.3888	3.5381
2013-06-04	47	Zoo small	Tank D26	14.621	2.66
2013-06-04	47	Zoo small	Tank D26	15.1387	4.7637
2013-06-04	47	Zoo small	Tank D26	15.3582	4.668
2013-06-04	47	Zoo small	Tank D26	15.9255	5.1423
2013-06-04	47	Zoo small	Tank D26	15.9277	5.1177
2013-06-04	47	Zoo large	Tank D27	11.8916	2.136
2013-06-04	47	Zoo large	Tank D27	12.2959	4.4503
2013-06-04	47	Zoo large	Tank D27	13.5502	6.3215
2013-06-04	47	Zoo large	Tank D27	14.0426	6.49
2013-06-04	47	Zoo large	Tank D27	14.1689	3.8881
2013-06-04	47	Zoo large	Tank D27	15.198	4.9755
2013-06-04	47	Zoo large	Tank D27	15.2513	4.1883
2013-06-04	47	Zoo large	Tank D27	15.4432
2013-06-04	47	Zoo large	Tank D27	16.3862	3.6136
2013-06-04	47	Zoo large	Tank D27	16.497	1.915
2013-06-04	47	Intensive	Tank D28	6.88999	0.448
2013-06-04	47	Intensive	Tank D28	7.90507	0.6788
2013-06-04	47	Intensive	Tank D28	8.61405	0.9067
2013-06-04	47	Intensive	Tank D28	8.84046	1.6767
2013-06-04	47	Intensive	Tank D28	9.12474	0.8588
2013-06-04	47	Intensive	Tank D28	9.2283	1.1195
2013-06-04	47	Intensive	Tank D28	9.67582	1.0051
2013-06-04	47	Intensive	Tank D28	10.2349	1.2119
2013-06-04	47	Intensive	Tank D28	10.3142	1.3335
2013-06-04	47	Intensive	Tank D28	10.9074	0.5978
2013-06-04	47	Zoo large	Tank D29	8.57153	0.8493
2013-06-04	47	Zoo large	Tank D29	12.3053	2.646
2013-06-04	47	Zoo large	Tank D29	12.7684	2.8874
2013-06-04	47	Zoo large	Tank D29	13.1957	2.8837
2013-06-04	47	Zoo large	Tank D29	13.4872	2.8704
2013-06-04	47	Zoo large	Tank D29	13.7375	3.2215
2013-06-04	47	Zoo large	Tank D29	14.1169	3.5666
2013-06-04	47	Zoo large	Tank D29	14.5364	4.4258
2013-06-04	47	Zoo large	Tank D29	15.5182	4.6702
2013-06-04	47	Zoo large	Tank D29	15.6545	5.2457
2013-06-04	47	Zoo small	Tank D30	12.1794	2.0291
2013-06-04	47	Zoo small	Tank D30	12.2956	2.3902
2013-06-04	47	Zoo small	Tank D30	12.4812	2.7761
2013-06-04	47	Zoo small	Tank D30	12.5182	3.9102
2013-06-04	47	Zoo small	Tank D30	12.8373	2.3447
2013-06-04	47	Zoo small	Tank D30	14.0971	3.668
2013-06-04	47	Zoo small	Tank D30	14.1864	4.0327
2013-06-04	47	Zoo small	Tank D30	14.4297	4.0021
2013-06-04	47	Zoo small	Tank D30	14.5363	4.0588
2013-06-04	47	Zoo small	Tank D30	14.7859	4.9501
2013-06-04	47	Intensive	Tank D31	8.44941	0.4718
2013-06-04	47	Intensive	Tank D31	9.09372	0.9423
2013-06-04	47	Intensive	Tank D31	9.32282	0.7425
2013-06-04	47	Intensive	Tank D31	9.53	0.7488
2013-06-04	47	Intensive	Tank D31	9.8142	0.7698
2013-06-04	47	Intensive	Tank D31	9.82057	1.0884
2013-06-04	47	Intensive	Tank D31	9.95304	1.0437
2013-06-04	47	Intensive	Tank D31	10.8221	1.5518
2013-06-04	47	Intensive	Tank D31	10.823	1.3329
2013-06-04	47	Intensive	Tank D31	11.6385	2.1037
2013-06-04	47	Zoo small	Tank D32	10.9702	1.477
2013-06-04	47	Zoo small	Tank D32	12.1141	1.9924
2013-06-04	47	Zoo small	Tank D32	12.4461	2.3412
2013-06-04	47	Zoo small	Tank D32	13.0242	2.8899
2013-06-04	47	Zoo small	Tank D32	13.2821	2.8102
2013-06-04	47	Zoo small	Tank D32	13.3768	2.9737
2013-06-04	47	Zoo small	Tank D32	14.1321	3.7652
2013-06-04	47	Zoo small	Tank D32	14.4157	3.4901
2013-06-04	47	Zoo small	Tank D32	15.3155	4.3755
2013-06-04	47	Zoo small	Tank D32	15.5137	5.0541
2013-06-04	47	Zoo large	Tank D33	11.2846	1.5664
2013-06-04	47	Zoo large	Tank D33	12.1743	3.0611
2013-06-04	47	Zoo large	Tank D33	12.5199	2.5831
2013-06-04	47	Zoo large	Tank D33	13.2011	3.1075
2013-06-04	47	Zoo large	Tank D33	13.7281	3.2266
2013-06-04	47	Zoo large	Tank D33	13.9911	2.9803
2013-06-04	47	Zoo large	Tank D33	14.0989	3.2425
2013-06-04	47	Zoo large	Tank D33	14.3027	3.7234
2013-06-04	47	Zoo large	Tank D33	14.6145	4.0794
2013-06-04	47	Zoo large	Tank D33	15.2133	4.7147
2013-06-04	47	Zoo small	Tank D34	8.57708	0.9738
2013-06-04	47	Zoo small	Tank D34	10.8807	1.3516
2013-06-04	47	Zoo small	Tank D34	11.3069	1.9392
2013-06-04	47	Zoo small	Tank D34	13.1266	2.6125
2013-06-04	47	Zoo small	Tank D34	13.1309	3.2572
2013-06-04	47	Zoo small	Tank D34	14.54	3.4427
2013-06-04	47	Zoo small	Tank D34	14.69	3.7372
2013-06-04	47	Zoo small	Tank D34	15.0456	4.8713
2013-06-04	47	Zoo small	Tank D34	15.07	4.0197
2013-06-04	47	Zoo small	Tank D34	15.7843	5.4968
2013-06-04	47	Intensive	Tank D35	7.64789	0.5361
2013-06-04	47	Intensive	Tank D35	7.93539	0.523
2013-06-04	47	Intensive	Tank D35	8.28461	0.6751
2013-06-04	47	Intensive	Tank D35	9.14811	0.8961
2013-06-04	47	Intensive	Tank D35	9.26431	0.8303
2013-06-04	47	Intensive	Tank D35	9.57814	0.9612
2013-06-04	47	Intensive	Tank D35	9.60235	0.8083
2013-06-04	47	Intensive	Tank D35	10.324	1.1898
2013-06-04	47	Intensive	Tank D35	10.5568	1.4077
2013-06-04	47	Intensive	Tank D35	10.8107	1.2952
2013-06-04	47	Zoo large	Tank D36	12.5282	2.6406
2013-06-04	47	Zoo large	Tank D36	13.8064	4.3879
2013-06-04	47	Zoo large	Tank D36	14.013	3.4581
2013-06-04	47	Zoo large	Tank D36	14.2926	7.8013
2013-06-04	47	Zoo large	Tank D36	14.2968	7.067
2013-06-04	47	Zoo large	Tank D36	14.4711	4.3482
2013-06-04	47	Zoo large	Tank D36	16.1939	5.5783
2013-06-04	47	Zoo large	Tank D36	16.3977	5.0953
2013-06-04	47	Zoo large	Tank D36	16.979	5.0981
2013-06-04	47	Zoo large	Tank D36	17.1951	4.057
