# Supplementary material for: Copepods enhance nutritional status, growth and development in Atlantic cod (Gadus morhua L.) larvae — can we identify the underlying factors?
Source: PeerJ. 2015 May 19;3:e902. doi: 10.7717/peerj.902 (PMC4451035; doi:10.7717/peerj.902)
Supplement: Supplemental Information 5 [file peerj-03-902-s005.xlsx]

## Sheet: Protein, taurine, vit, min feed
Project	3572	CODE
J.nr. NIFES	2012-689
Sample	Feed	Dry matter %	Protein	Taurin.	Vit. A1	Vit. A2	Vit. C	Vit. D3	Vit. E (alfa-tokoferol.)	Canta	Asta	Iod	Mn	Co	Cu	Zn	Se	20:4n-6 %	20:5n-3 EPA %	22:6n-3 DHA %	Sum fatty acids	Sum PL	SUM NL
		g/100g	g/100g dm	µmol/g dm	mg/kg dm	mg/kg dm	mg/kg dm	mg/kg dm	mg/kg dm	mg/kg dm	mg/kg dm	mg/kg dw	mg/kg dw	mg/kg dw	mg/kg dw	mg/kg dw	mg/kg dw	%	%	%	mg fatty acid/g sample	%	%
2012-689/13	Artemia	12.32	39.5455	29.5536	1.05519		625	0.324675	275.974	105.519		4.5	3.9	0.22	10	130	1.3	2.4	4.3	20.8	15.6	24.9	75.1
2012-689/14	Artemia	11.64	38.9691	28.8832	0.601375		609.966	0.257732	283.505	66.1512		3.2	2.9	0.21	9	110	1.4	2.4	3.9	16.3	12.3	25.3	74.7
2012-689/15	Zooplankt	22.36	61.8175	45.0671			32.6476		84.9732	10.7335	129.696	29	4.8	0.53	9.6	570	2.3	0.7	13	23.7	12.4	27.9	72.1
2012-689/16	Zooplankt	17.8	59.0742	48.5449			134.831		101.124	10.6742	134.831	49	4.9	0.37	7.8	430	1.7	0.6	9.8	16.9	23.8	31.6	68.4
2012-689/17	Zooplankt	20.31	58.8715	57.4397			113.245		128.016	8.86263	157.558	26	9.8	0.35	7.9	550	1.8	0.5	9.5	25.1	19.5	28.8	71.2
2012-689/18	Rotifers	21.23	32.6044	0.74423	1.78992		706.547	0.188413	372.115	32.5012	12.2468	3.2	6.2	0.5	9.9	35	2.1	1.8	4.3	34.7	24.6	19.8	80.2
2012-689/19	Rotifers	17.86	39.1561	1.13102	2.07167		442.329	0.951848	341.545	27.9955	10.6383	1.7	7	0.29	11	46	2	2	4.3	28.3	14.3	24.2	75.9
2012-689/20	Rotifers	17.24	39.7364	0.62645	1.91415		510.441	0.928074	284.223	34.8028	10.4408	2.9	7.4	0.37	11	42	2.2	1.8	4.6	31.5	16.7	20.6	79.4

## Sheet: Protein taurine vit min larvae
Project	3572	CODE
J.nr. NIFES	2012-689
Sample	Stage	Treatment	Tank	Dry matter %	Protein	Taurin.	Vitamin A1	Vitamin A2	Vitamin C	Vitamin-D3	Vit K	Vitamin E (alfa-tokoferol.)	Iod	Mn	Co	Cu	Zn	Se	20:4n-6 %	20:5n-3 EPA %	22:6n-3 DHA %	Sum fatty acids	Sum PL	Sum NL
				g/100g	g/100g dm	µmol/g dm	mg/kg dm	mg/kg dm	mg/kg dm	mg/kg dm	mg/kg DM	mg/kg dm	mg/kg dw	mg/kg dw	mg/kg dw	mg/kg dw	mg/kg dw	mg/kg dw	%	%	%	mg fatt acid/g sample	%	%
2012-689/1	Stage 3	Copepods	1	27.8	71.8189	41.8633	5.7554	0.719424	395.683	nd	0.0503597	57.554	2.6	2	0.038	2.9	120	1.1	1.2	10	30.5	18.9	51.9	48.1
2012-689/2	Stage 3	Copepods	2	26.8	71.899	44.2761	5.59701	0.932836	447.761	0.0746269	0.0406716	59.7015	1.5	2.1	0.052	3	120	1.1	1.2	10.1	30.5	19.3	49.9	50.1
2012-689/3	Stage 3	Copepods	3	32.3	69.5249	35.031	4.33437	0.650155	340.557	0.0309598	0.0227554	43.3437	2	2.2	0.048	2.7	120	1.1	1.2	10.1	30.4	17.9	50.2	49.8
2012-689/4	Stage 3	Rotifers	1	31.3	69.6203	2.56869	7.02875	0.830671	383.387	nd	0.101757	102.236	0.78	3.7	0.099	8.5	120	3.2	4.5	4.4	36.9	17.8	51.6	48.4
2012-689/5	Stage 3	Rotifers	2	29.2	71.1538	1.83904	6.16438	0.547945	410.959	0.136986	0.202397	109.589	0.88	4.2	0.11	7.9	110	3.5	4.5	4.4	36.2	17.8	50.8	49.2
2012-689/6	Stage 3	Rotifers	3	35.4	70.3776	1.87006	5.36723	0.423729	310.734	0.141243	0.0754237	73.4463	0.78	3.8	0.074	8.8	120	3.3	4.7	4.2	36.9	16.5	51.7	48.3
2012-689/7	Stage 5	Copepods	1	24.1	67.7656	41.473	5.80913	1.20332	186.722	nd	0.124066	37.3444	2.3	5.2	0.056	3.3	86	1.1	0.8	9.2	21.1	24.2	41.1	58.9
2012-689/8	Stage 5	Copepods	2	24	68.4303	46.0333	7.5	1.41667	187.5	0.0416667	0.0845833	41.6667	1.9	4.7	0.047	3.4	87	1.1	0.9	9.4	22.7	20.7	42.9	57.1
2012-689/9	Stage 5	Copepods	3	22.3	65.3979	49.0179	8.52018	1.25561	201.794	0.0896861	0.132063	53.8117	3.8	5.2	0.062	2.9	83	1.1	0.9	8.5	21.8	21.9	41.1	58.9
2012-689/10	Stage 5	Rotifers	1	27	66.74	38.7037	6.2963	1.85185	200	0.0740741	0.159815	103.704	1.6	5.3	0.069	3.2	86	1.5	1.3	8.7	19.9	30.2	35.5	64.5
2012-689/11	Stage 5	Rotifers	2	24.5	65.4275	37.1959	6.12245	1.71429	212.245	0.0816327	0.205102	97.9592	2	6.6	0.065	2.9	100	1.6	1.3	8.9	19.2	30	37.2	62.8
2012-689/12	Stage 5	Rotifers	3	24.9	68.9155	39.9518	7.63052	2.00803	192.771	0.120482	0.174699	108.434	1.4	5.2	0.069	2.9	92	1.6	1.4	8.7	19.4	28.6	37.3	62.7

## Sheet: Lipid classes feed and larvae
Project	3572	CODE
J.nr. NIFES	2012-689
Sample	Stage	Feed	Tank	Sum Lipids	LPC	SM	PC	PS	PI	CL	PE	DAG	CHOL	FFA	TAG	CE	Sum PL	Sum NL	Sum Lip
				mg/g wet wt	%	%	%	%	%	%	%	%	%	%	%	%	%	%	%
2012-689/1	Stage 3	Copepods	1	41.1	1	2.6	23.3	4.4	3.9	3.5	13.2	3.7	14.2	13.6	16.6	0	51.9	48.1	100
2012-689/2	Stage 3	Copepods	2	40.9	1	2.7	22.2	4.4	3.8	3.2	12.5	3.7	13.8	13.1	19.5	0	49.9	50.1	100
2012-689/3	Stage 3	Copepods	3	38.3	1.3	2.7	21.6	4.9	3.8	3.5	12.3	3.8	13.4	13.5	19.2	0	50.2	49.8	100
2012-689/4	Stage 3	Rotifers	1	34.5	1.4	2	22.9	6.4	3.8	3.4	11.7	3.1	13.9	12.7	18.6	0	51.6	48.4	100
2012-689/5	Stage 3	Rotifers	2	36.1	1.8	1.8	23.7	5.3	3.4	2.7	12.2	3	14.5	13.7	18	0	50.8	49.2	100
2012-689/6	Stage 3	Rotifers	3	37.5	1.3	1.8	23.9	5.6	3.7	2.9	12.5	2.5	15.2	13.6	17.1	0	51.7	48.3	100
2012-689/7	Stage 5	Copepods	1	41.4	0.8	2.2	19.7	3.1	3.5	1.8	9.9	2.4	12.5	12.1	32	0	41.1	58.9	100
2012-689/8	Stage 5	Copepods	2	39.9	1	2.4	20.2	3.8	3.5	1.8	10.2	2.4	13.3	12.5	28.8	0	42.9	57.1	100
2012-689/9	Stage 5	Copepods	3	30.7	0.8	2.2	19.4	3.7	3.6	1.4	10	2.5	13.6	13.4	29.4	0	41.1	58.9	100
2012-689/10	Stage 5	Rotifers	1	52.6	0.8	1.6	17.4	2.8	3	1.4	8.5	2.3	11.4	11.2	39.6	0	35.5	64.5	100
2012-689/11	Stage 5	Rotifers	2	54.7	0.6	1.8	18.5	3	2.8	1.5	9.1	2.3	13.2	12.2	35.1	0	37.2	62.8	100
2012-689/12	Stage 5	Rotifers	3	52.5	0.6	1.9	17.8	3.1	3.1	1.5	9.4	2.5	13.3	12.6	34.4	0	37.3	62.7	100
2012-689/13	artemia			20.7	0.3	0.3	10.7	1.1	2.4	1.4	8.7	4.3	7.7	9.3	53.9	0	24.9	75.1	100
2012-689/14	artemia			16.5	0.1	0.3	11.2	1.1	2.2	1.4	8.9	3.6	8.7	7	55.5	0	25.3	74.7	100
2012-689/15	Zooplankt			41.3	3.6	2.7	8	4.1	1.9	2.7	4.8	3.8	7.1	24.5	36.7	0	27.9	72.1	100
2012-689/16	Zooplankt			29.2	3.1	3.7	10	4.4	2	3.2	5.2	3.5	8.1	24.7	32.1	0	31.6	68.4	100
2012-689/17	Zooplankt			39.6	3	3	8.6	4.3	1.9	3	4.9	3.6	6.5	22.2	39	0	28.8	71.2	100
2012-689/18	Rotatorier			33.3	2.1	0	6.5	2.7	1.8	0.4	6.4	4.8	7.1	18.9	49.4	0	19.8	80.2	100
2012-689/19	Rotatorier			21.4	1.2	0	6.5	4.5	2.5	1	8.4	6.1	7.3	19.7	42.7	0	24.2	75.9	100
2012-689/20	Rotatorier			21.4	1.3	0	5.3	4.2	2	0.8	7	6.7	6.9	20	45.9	0	20.6	79.4	100
LysoPC	LPC
Sphingomyelin	SM
Phosphatidylcholine	PC
Phosphatidylserine	PS
Phosphatidylinositol	PI
Cardiolipin	CL
Phosphatidylethanolamine	PE
Diacylglycerol	DAG
Cholesterol	CHOL
Free fatty acid	FFA
Triacylglycerol	TAG
Cholesteryl ester	CE
Polar lipids	Pl
Neutral lipids	NL

## Sheet: Fatty acids feed and larvae
Project	3572	CODE
J.nr. NIFES	2012-689
Sample		2012-689/1	2012-689/2	2012-689/3	2012-689/4	2012-689/5	2012-689/6	2012-689/7	2012-689/8	2012-689/9	2012-689/10	2012-689/11	2012-689/12	2012-689/13	2012-689/14	2012-689/15	2012-689/16	2012-689/17	2012-689/18	2012-689/19	2012-689/20
Stage		Stage 3	Stage 3	Stage 3	Stage 3	Stage 3	Stage 3	Stage 5	Stage 5	Stage 5	Stage 5	Stage 5	Stage 5	artemia	artemia	Zooplankt	Zooplankt	Zooplankt	Rotatorier	Rotatorier	Rotatorier
Treatment		Copepods	Copepods	Copepods	Rotifers	Rotifers	Rotifers	Copepods	Copepods	Copepods	Rotifers	Rotifers	Rotifers
Tank		1	2	3	1	2	3	1	2	3	1	2	3
14:0 %	of total FA	5.1	5.2	5.2	1.1	1.1	1	2.5	2.3	2.3	2.5	2.5	2.5	2	1.7	8.4	12.7	9.4	3.7	3.6	3.6
16:0 %	of total FA	14.2	14.2	13.9	15.4	15.6	15.8	15.9	15.8	16	15.3	15.4	15	12.7	12.4	9.8	9.5	9.2	17.9	19.2	18.1
16:1n-7 %	of total FA	2.1	2.1	2.1	1.3	<0,1	1.3	3	2.8	2.9	3.1	3	3	1	1.1	2.1	4.7	3.1	2	3.2	2.3
18:0 %	of total FA	4.2	4.2	4.3	5.8	5.8	6.2	3.4	3.5	3.8	3.4	3.4	3.3	3.9	4.2	2.1	1.5	1.6	1.7	2.3	2
18:1n-9 %	of total FA	3.5	3.1	3	3.8	3.8	3.9	9.9	9.9	10.5	10.4	10.4	10.5	9.4	10.5	1.6	1.4	0.5	2.2	3.5	2.3
18:1n-7 %	of total FA	1.3	1.2	1.2	1.7	1.7	1.8	2.7	2.7	2.8	2.8	2.9	2.9	3.1	3.5	1.1	0.9	1.5	1	1.3	1.1
18:2n-6 %	of total FA	5.5	5.5	5.5	2.5	2.5	2.3	6	5.9	5.7	6.1	6.3	6.2	4.5	4.5	7.6	8.6	2.7	4.1	4	4.4
18:3n-3 %	of total FA	1.7	1.7	1.7	0.3	0.3	0.2	0.7	0.7	0.7	1.4	1.4	1.4	15.2	18.8	3.3	3.3	2.2	0.7	0.8	0.8
20:1n-9 %	of total FA	0.2	0.2	0.2	0.1	0.6	0.5	6.2	5.5	5.9	6.1	6.2	6.2	<0,1	0.4	0.2	0.1	0.1	<0,1	<0,1	<0,1
18:4n-3 %	of total FA	5.6	5.7	5.7	0.2	0.1	0.1	1.2	1.2	1.1	1.3	1.3	1.3	2.6	3.2	8.1	10.6	13.6	0.3	0.2	0.2
20:4n-6 %	of total FA	1.2	1.2	1.2	4.5	4.5	4.7	0.8	0.9	0.9	1.3	1.3	1.4	2.4	2.4	0.7	0.6	0.5	1.8	2	1.8
22:1n-11 %	of total FA	0.1	0.1	0.1	0.1	0.1	0.1	4.8	3.8	3.9	4.4	4.6	4.6	<0,1	<0,1	0.3	0.5	0.3	0.2	0.2	0.2
20:5n-3 EPA %	of total FA	10	10.1	10.1	4.4	4.4	4.2	9.2	9.4	8.5	8.7	8.9	8.7	4.3	3.9	13	9.8	9.5	4.3	4.3	4.6
22:5n-6 %	of total FA	1.4	1.4	1.4	9.7	9.7	9.6	0.3	0.3	0.3	0.9	0.9	1	6.9	5.6	0.7	1.1	1.3	12.4	10.5	11.6
22:5n-3 %	of total FA	1.3	1.6	1.7	2.6	2.2	2.1	1.3	1.6	1.7	1.6	1.5	1.6	2	2.1	3.5	2.1	2.2	2.4	1.9	2
22:6n-3 DHA %	of total FA	30.5	30.5	30.4	36.9	36.2	36.9	21.1	22.7	21.8	19.9	19.2	19.4	20.8	16.3	23.7	16.9	25.1	34.7	28.3	31.5
Sum unidentified %	of total FA	4.3	4.6	4.7	4.7	6.3	4.6	4.6	5.1	5.2	4.7	4.6	4.7	4.5	4.2	6.1	7.6	9.8	5.6	8.3	7.8
Sum identified %	of total FA	95.7	95.4	95.3	95.3	93.7	95.4	95.4	94.9	94.8	95.3	95.4	95.3	95.5	95.8	93.9	92.4	90.2	94.4	91.7	92.2
Sum fatty acids %	of total FA	100	100	100	100	100	100	100	100	100	100	100	100	100	100	100	100	100	100	100	100
Sum saturated %	of total FA	24.4	24.4	24.3	23	23.1	23.7	22.5	22.3	22.8	21.9	22	21.5	19.4	19.1	21.3	24.9	22	23.9	25.8	24.3
Sum 16:1 %	of total FA	2.3	2.3	2.3	1.6	0.3	1.5	3.3	3.1	3.2	3.4	3.4	3.4	1.5	1.7	2.4	4.9	3.4	2.1	3.4	2.5
Sum 18:1 %	of total FA	4.8	4.3	4.3	5.6	5.6	5.7	13.5	13.6	14.2	14	14.2	14.2	12.6	14	2.7	2.3	2.1	3.2	4.8	3.4
Sum 20:1 %	of total FA	0.3	0.3	0.3	0.4	0.9	0.8	7.3	6.5	7	7.1	7.3	7.3	<0,1	0.4	0.3	0.2	0.3	0.4	0.5	0.5
Sum 22:1 %	of total FA	1.3	1.3	1.3	0.2	0.2	0.2	5.4	4	4.1	4.8	5.1	5.1	0.1	0.1	1.4	1.4	1.1	0.5	0.6	0.5
Sum monoenes %	of total FA	9	8.5	8.5	8	7.3	8.6	30.1	27.8	29.2	30	30.5	30.7	14.3	16.4	7.6	9.3	7.2	6.4	9.7	7.1
Sum EPA + DHA %	of total FA	40.6	40.6	40.5	41.3	40.7	41.1	30.3	32	30.4	28.6	28	28.1	25	20.2	36.7	26.7	34.6	39.1	32.7	36.1
Sum n-3 %	of total FA	50.9	51.3	51.3	46.1	45.1	45.1	34.8	36.6	35.1	34.2	33.5	33.7	46.8	46.4	52.9	44.5	54.5	44.5	38.3	41.5
Sum n-6 %	of total FA	11.1	11	11	17.9	18	17.8	7.7	7.7	7.5	8.9	9.1	9.1	14.8	13.6	11.8	13	6	19.5	17.8	19.2
Sum polyunsaturated %	of total FA	62.2	62.4	62.5	64.3	63.2	63.1	42.9	44.7	42.8	43.4	42.9	43.2	61.8	60.3	65	58.2	61	64	56.2	60.8
n-3/n-6 %	-	4.6	4.6	4.7	2.6	2.5	2.5	4.5	4.7	4.7	3.8	3.7	3.7	3.2	3.4	4.5	3.4	9	2.3	2.1	2.2
Sum fatty acids	mg/g wet wt	18.9	19.3	17.9	17.8	17.8	16.5	24.2	20.7	21.9	30.2	30	28.6	15.6	12.3	12.4	23.8	19.5	24.6	14.3	16.7
